# Supplementary material for: Genomic Characterization of Aureimonas altamirensis C2P003—A Specific Member of the Microbiome of Fraxinus excelsior Trees Tolerant to Ash Dieback
Source: Plants (Basel). 2022 Dec 13;11(24):3487. doi: 10.3390/plants11243487 (PMC9781493; doi:10.3390/plants11243487)
Supplement: Supplementary file 1 [file plants-11-03487-s001.zip]

Archive with 4 entries (3 files):
- supplementary files/
- supplementary files/Fig. S1 Phylogenomic tree.pdf
- supplementary files/Fig. S2 plant test.jpg
- supplementary files/Supplement tables.docx
